# Supplementary material for: P2RP: a web-based framework for the identification and analysis of regulatory proteins in prokaryotic genomes
Source: BMC Genomics. 2013 Apr 20;14:269. doi: 10.1186/1471-2164-14-269 (PMC3637814; doi:10.1186/1471-2164-14-269)
Supplement: Additional file 1 — Nitratifractor salsuginis DSM 16511. [file 1471-2164-14-269-S1.xlsx]

## Sheet: Feuil1
Nitratifractor salsuginis DSM 16511
This report has been generated from P2RP
Gene	class	type	P2RP description
Nitsa_0015	OCS	LysR	Transcription factor, LysR family contains 1 HTH_1,1 LysR_substrate
Nitsa_0070	TR	TetR	Transcription factor, TetR family contains 1 TetR_N
Nitsa_0252	RR	OmpR	Response regulator, OmpR family contains 1 Response_reg,1 Trans_reg_C
Nitsa_0391	RR	OmpR	Response regulator, OmpR family contains 1 Response_reg,1 Trans_reg_C
Nitsa_0407	RR	OmpR	Response regulator, OmpR family contains 1 Response_reg,1 Trans_reg_C
Nitsa_0469	TR	Rrf2	Transcription factor, Rrf2 family contains 1 Rrf2
Nitsa_0490	RR	OmpR	Response regulator, OmpR family contains 1 Response_reg,1 Trans_reg_C
Nitsa_0492	RR	OmpR	Response regulator, OmpR family contains 1 Response_reg,1 Trans_reg_C
Nitsa_0507	RR	OmpR	Response regulator, OmpR family contains 1 Response_reg,1 Trans_reg_C
Nitsa_0534	RR	OmpR	Response regulator, OmpR family contains 1 Response_reg,1 Trans_reg_C
Nitsa_0540	TR	ArsR	Transcription factor, ArsR family contains 1 HTH_5
Nitsa_0567	TR	TetR	Transcription factor, TetR family contains 1 TetR_N
Nitsa_0572	OCS	AraC	Transcription factor, AraC family contains 1 AraC_binding,2 HTH_AraC
Nitsa_0592	TR	Unclassified	Transcription factor, Unclassified contains 1 HTH_11
Nitsa_0659	TR	Xre	Transcription factor, Xre family contains 1 HTH_3
Nitsa_0724	TR	MerR	Transcription factor, MerR family contains 1 MerR
Nitsa_0759	TR	Xre	Transcription factor, Xre family contains 1 HTH_3
Nitsa_0777	TR	MerR	Transcription factor, MerR family contains 1 MerR
Nitsa_0789	TR	HxlR	Transcription factor, HxlR family contains 1 HxlR
Nitsa_0825	OCS	Crp	Transcription factor, Crp family contains 1 cNMP_binding,1 HTH_CRP
Nitsa_0850	OCS	GntR	Transcription factor, GntR family contains 1 GntR,1 Aminotran_1_2
Nitsa_0924	TR	Unclassified	Transcription factor, Unclassified contains 1 HTH_11
Nitsa_0938	TR	DeoR	Transcription factor, DeoR family contains 1 DeoR
Nitsa_1028	TR	Fur	Transcription factor, Fur family contains 1 FUR
Nitsa_1042	TR	SfsA	Transcription factor, SfsA family contains 1 SfsA
Nitsa_1062	RR	OmpR	Response regulator, OmpR family contains 1 Response_reg,1 Trans_reg_C
Nitsa_1067	RR	OmpR	Response regulator, OmpR family contains 1 Response_reg,1 Trans_reg_C
Nitsa_1082	TR	TetR	Transcription factor, TetR family contains 1 TetR_N
Nitsa_1187	TR	Xre	Transcription factor, Xre family contains 1 HTH_XRE
Nitsa_1198	TR	Xre	Transcription factor, Xre family contains 1 HTH_3
Nitsa_1199	OCS	LexA	Transcription factor, LexA family contains 1 HTH_3,1 Peptidase_S24
Nitsa_1284	TR	Xre	Transcription factor, Xre family contains 1 HTH_3
Nitsa_1338	RR	OmpR	Response regulator, OmpR family contains 1 Response_reg,1 Trans_reg_C
Nitsa_1360	RR	OmpR	Response regulator, OmpR family contains 1 Response_reg,1 Trans_reg_C
Nitsa_1372	OCS	LysR	Transcription factor, LysR family contains 1 HTH_1,1 LysR_substrate
Nitsa_1429	SF		Sigma factor, RpoD family contains 1 Sigma70_r1_2,1 Sigma70_r2,1 Sigma70_r3,1 Sigma70_r4
Nitsa_1484	RR	OmpR	Response regulator, OmpR family contains 1 Response_reg,1 Trans_reg_C
Nitsa_1555	TR	AraC	Transcription factor, AraC family contains 1 HTH_AraC
Nitsa_1610	OCS	Crp	Transcription factor, Crp family contains 1 cNMP_binding,1 HTH_CRP
Nitsa_1635	OCS	AraC	Transcription factor, AraC family contains 1 AraC_binding,2 HTH_AraC
Nitsa_1654	TR	Fur	Transcription factor, Fur family contains 1 FUR
Nitsa_1826	TR	AlpA	Transcription factor, AlpA family contains 1 Phage_AlpA
Nitsa_1869	TR	Xre	Transcription factor, Xre family contains 1 HTH_XRE
Nitsa_1909	RR	OmpR	Response regulator, OmpR family contains 1 Response_reg,1 Trans_reg_C
Nitsa_2029	TR	Xre	Transcription factor, Xre family contains 1 HTH_3
Nitsa_2067	RR	OmpR	Response regulator, OmpR family contains 1 Response_reg,1 Trans_reg_C
Nitsa_2095	TR	TetR	Transcription factor, TetR family contains 1 TetR_N
Gene	class	type	P2RP description
Nitsa_0001	OP	DnaA	DNA-binding protein, DnaA family contains 1 Bac_DnaA,1 Bac_DnaA_C
Nitsa_0463	OP	Bhl	DNA-binding protein, Bhl family contains 1 Bac_DNA_binding
Nitsa_0780	OP	Bhl	DNA-binding protein, Bhl family contains 1 Bac_DNA_binding
Nitsa_1309	OP	Fis	DNA-binding protein, Fis family contains 1 HTH_8
Nitsa_1670	OP	Fis	DNA-binding protein, Fis family contains 1 HTH_8
Gene	class	type	tm	P2RP description
Nitsa_0215:2009	RR	unclassified	0	Response regulator, unclassified contains 1 Response_reg
Nitsa_0252:695	RR	OmpR	0	Response regulator, OmpR family contains 1 Response_reg,1 Trans_reg_C
Nitsa_0253:1223	HK	Classic	3	Histidine kinase, Classic contains 1 HAMP,1 HisKA,1 HATPase_c
Nitsa_0391:659	RR	OmpR	0	Response regulator, OmpR family contains 1 Response_reg,1 Trans_reg_C
Nitsa_0407:683	RR	OmpR	0	Response regulator, OmpR family contains 1 Response_reg,1 Trans_reg_C
Nitsa_0408:1229	HK	Classic	0	Histidine kinase, Classic contains 1 PAS,1 HisKA,1 HATPase_c
Nitsa_0417:383	RR	CheY	0	Response regulator, CheY family contains 1 Response_reg
Nitsa_0418:2402	HK	Hybrid	3	Histidine kinase, Hybrid contains 1 HisKA,1 HATPase_c,2 Response_reg
Nitsa_0419:1571	PP	HPt	0	Phosphotransfer protein contains 1 Hpt
Nitsa_0490:689	RR	OmpR	0	Response regulator, OmpR family contains 1 Response_reg,1 Trans_reg_C
Nitsa_0491:860	HK	Classic	2	Histidine kinase, Classic contains 1 HisKA,1 HATPase_c
Nitsa_0492:647	RR	OmpR	0	Response regulator, OmpR family contains 1 Response_reg,1 Trans_reg_C
Nitsa_0493:1097	HK	Classic	2	Probable incomplete histidine kinase contains 1 HATPase_c
Nitsa_0507:686	RR	OmpR	0	Response regulator, OmpR family contains 1 Response_reg,1 Trans_reg_C
Nitsa_0533:1232	HK	Classic	2	Histidine kinase, Classic contains 1 HAMP,1 HisKA,1 HATPase_c
Nitsa_0534:668	RR	OmpR	0	Response regulator, OmpR family contains 1 Response_reg,1 Trans_reg_C
Nitsa_0542:2468	HK	Hybrid	2	Histidine kinase, Hybrid contains 1 NIT,1 HisKA,1 HATPase_c,1 Response_reg
Nitsa_0931:1112	RR	unclassified	0	Response regulator, unclassified contains 1 Response_reg
Nitsa_1062:659	RR	OmpR	0	Response regulator, OmpR family contains 1 Response_reg,1 Trans_reg_C
Nitsa_1067:671	RR	OmpR	0	Response regulator, OmpR family contains 1 Response_reg,1 Trans_reg_C
Nitsa_1068:3329	HK	Classic	2	Histidine kinase, Classic contains 1 PBPb,2 SBP_bac_3,1 HisKA,1 HATPase_c
Nitsa_1069:398	RR	CheY	0	Response regulator, CheY family contains 1 Response_reg
Nitsa_1338:701	RR	OmpR	0	Response regulator, OmpR family contains 1 Response_reg,1 Trans_reg_C
Nitsa_1360:650	RR	OmpR	0	Response regulator, OmpR family contains 1 Response_reg,1 Trans_reg_C
Nitsa_1361:1811	HK	Classic	1	Histidine kinase, Classic contains 1 HisKA,1 HATPase_c
Nitsa_1483:1169	HK	Classic	2	Histidine kinase, Classic contains 1 HisKA,1 HATPase_c
Nitsa_1484:680	RR	OmpR	0	Response regulator, OmpR family contains 1 Response_reg,1 Trans_reg_C
Nitsa_1486:3164	HK	Hybrid	2	Histidine kinase, Hybrid contains 1 NIT,1 HisKA,1 HATPase_c,1 Response_reg
Nitsa_1515:2012	HK	Hybrid	0	Histidine kinase, Hybrid contains 1 GAF,1 HisKA,1 HATPase_c,1 Response_reg
Nitsa_1620:1292	RR	PleD	0	Response regulator, PleD family contains 1 Response_reg,1 GGDEF
Nitsa_1621:2357	HK	Classic	2	Histidine kinase, Classic contains 2 SBP_bac_3,1 HisKA,1 HATPase_c
Nitsa_1636:1880	HK	Classic	3	Histidine kinase, Classic contains 1 HAMP,1 HisKA,1 HATPase_c
Nitsa_1637:1628	RR	PleD_VieA	0	Response regulator, PleD_VieA family contains 1 Response_reg,1 GGDEF,1 EAL
Nitsa_1666:884	RR	unclassified	0	Response regulator, unclassified contains 1 Response_reg
Nitsa_1909:671	RR	OmpR	0	Response regulator, OmpR family contains 1 Response_reg,1 Trans_reg_C
Nitsa_1910:1301	HK	Classic	2	Histidine kinase, Classic contains 1 HAMP,1 HisKA,1 HATPase_c
Nitsa_2067:677	RR	OmpR	0	Response regulator, OmpR family contains 1 Response_reg,1 Trans_reg_C
Nitsa_2068:1415	HK	Classic	3	Histidine kinase, Classic contains 1 HisKA,1 HATPase_c
