# Supplementary material for: P2RP: a web-based framework for the identification and analysis of regulatory proteins in prokaryotic genomes
Source: BMC Genomics. 2013 Apr 20;14:269. doi: 10.1186/1471-2164-14-269 (PMC3637814; doi:10.1186/1471-2164-14-269)
Supplement: Additional file 2 — Haloquadratum walsbyi DSM 16790. [file 1471-2164-14-269-S2.xlsx]

## Sheet: Feuil1
Haloquadratum walsbyi DSM 16790
This report has been generated from P2RP
Gene	class	type	P2RP description
HQ1041A	TR	TrmB	Transcription factor, TrmB family contains 1 TrmB
HQ1084A	TR	Unclassified	Transcription factor, Unclassified contains 1 HTH_10
HQ1088A	TR	TrmB	Transcription factor, TrmB family contains 1 TrmB
HQ1118A	TR	ArsR	Transcription factor, ArsR family contains 1 HTH_5
HQ1157A	TR	PucR	Transcription factor, PucR family contains 1 PucR
HQ1230A	TR	PadR	Transcription factor, PadR family contains 1 PadR
HQ1267A	TR	LexA	Transcription factor, LexA family contains 1 LexA_DNA_bind
HQ1277A	TR	Xre	Transcription factor, Xre family contains 1 HTH_XRE
HQ1315A	OCS	DeoR	Transcription factor, DeoR family contains 1 HTH_DeoR,1 TrkA_C
HQ1354A	TR	AbrB	Transcription factor, AbrB family contains 1 SpoVT_AbrB
HQ1491A	TR	MarR	Transcription factor, MarR family contains 1 MarR
HQ1517A	TR	MarR	Transcription factor, MarR family contains 1 MarR
HQ1541A	TR	ArsR	Transcription factor, ArsR family contains 1 HTH_5
HQ1568A	TR	MarR	Transcription factor, MarR family contains 1 MarR
HQ1710A	TR	DtxR	Transcription factor, DtxR family contains 1 HTH_DTXR
HQ1724A	TR	TrmB	Transcription factor, TrmB family contains 1 TrmB
HQ1739A	OCS	Unclassified	Transcription factor, Unclassified contains 2 PAS_3,2 PAS,1 HTH_10
HQ1740A	TR	TrmB	Transcription factor, TrmB family contains 1 TrmB
HQ1742A	TR	IclR	Transcription factor, IclR family contains 1 HTH_IclR
HQ1811A	TR	AsnC	Transcription factor, AsnC family contains 1 FeoC,1 AsnC_trans_reg
HQ1861A	TR	Unclassified	Transcription factor, Unclassified contains 1 HTH_10
HQ1863A	TR	Unclassified	Transcription factor, Unclassified contains 1 HTH_10
HQ1896A	TR	TrmB	Transcription factor, TrmB family contains 1 TrmB
HQ1898A	TR	TrmB	Transcription factor, TrmB family contains 1 TrmB
HQ1900A	TR	TrmB	Transcription factor, TrmB family contains 1 TrmB
HQ1903A	OCS	GntR	Transcription factor, GntR family contains 1 GntR,1 NTP_transf_2
HQ1937A	TR	IclR	Transcription factor, IclR family contains 1 HTH_IclR,1 IclR
HQ1946A	RR	HxlR	Response regulator, HxlR family contains 1 HxlR,1 Response_reg
HQ1962A	TR	LuxR	Transcription factor, LuxR family contains 1 GerE
HQ1973A	TR	SfsA	Transcription factor, SfsA family contains 1 SfsA
HQ1993A	TR	IclR	Transcription factor, IclR family contains 1 HTH_IclR,1 IclR
HQ2121A	TR	TrmB	Transcription factor, TrmB family contains 1 TrmB
HQ2155A	TR	AbrB	Transcription factor, AbrB family contains 1 SpoVT_AbrB
HQ2157A	TR	TrmB	Transcription factor, TrmB family contains 1 TrmB
HQ2159A	TR	FaeA	Transcription factor, FaeA family contains 1 FaeA
HQ2167A	TR	IclR	Transcription factor, IclR family contains 1 TrmB,1 HTH_IclR
HQ2183A	TR	Unclassified	Transcription factor, Unclassified contains 1 Pencillinase_R
HQ2225A	TR	HxlR	Transcription factor, HxlR family contains 1 HxlR
HQ2350A	TR	FaeA	Transcription factor, FaeA family contains 1 FaeA
HQ2407A	TR	PadR	Transcription factor, PadR family contains 1 PadR
HQ2434A	TR	TrmB	Transcription factor, TrmB family contains 1 TrmB
HQ2593A	TR	AbrB	Transcription factor, AbrB family contains 1 SpoVT_AbrB,1 PhoU
HQ2607A	TR	ArsR	Transcription factor, ArsR family contains 1 HTH_5
HQ2612A	TR	ArsR	Transcription factor, ArsR family contains 1 HTH_5
HQ2619A	TR	Unclassified	Transcription factor, Unclassified contains 1 HTH_11
HQ2649A	TR	Rrf2	Transcription factor, Rrf2 family contains 1 Rrf2
HQ2664A	OCS	Xre	Transcription factor, Xre family contains 1 HTH_XRE,2 CBS
HQ2726A	TR	TrmB	Transcription factor, TrmB family contains 1 TrmB
HQ2746A	TR	AbrB	Transcription factor, AbrB family contains 1 SpoVT_AbrB,1 PhoU
HQ2750A	RR	Unclassified	Response regulator, unclassified family contains 1 Response_reg,1 HTH_10
HQ2773A	TR	AsnC	Transcription factor, AsnC family contains 1 HTH_IclR,1 AsnC_trans_reg
HQ2779A	TR	ArsR	Transcription factor, ArsR family contains 1 HTH_5
HQ2869A	TR	Xre	Transcription factor, Xre family contains 1 HTH_XRE
HQ2905A	TR	Unclassified	Transcription factor, Unclassified contains 1 HTH_11
HQ2983A	TR	Fe_dep_repress	Transcription factor, Fe_dep_repress family contains 1 Fe_dep_repress
HQ2987A	TR	TrmB	Transcription factor, TrmB family contains 1 TrmB
HQ2993A	TR	TrmB	Transcription factor, TrmB family contains 1 TrmB
HQ3023A	TR	ArsR	Transcription factor, ArsR family contains 1 HTH_5
HQ3058A	TR	Xre	Transcription factor, Xre family contains 1 HTH_3
HQ3063A	TR	Unclassified	Transcription factor, Unclassified contains 1 HTH_11
HQ3236A	TR	MarR	Transcription factor, MarR family contains 1 MarR
HQ3238A	TR	AbrB	Transcription factor, AbrB family contains 1 SpoVT_AbrB
HQ3260A	SF	Unclassified	Sigma factor, Unclassified contains 1 Sigma70_r4
HQ3265A	TR	IclR	Transcription factor, IclR family contains 1 HTH_IclR
HQ3308A	TR	AbrB	Transcription factor, AbrB family contains 1 SpoVT_AbrB,2 PhoU
HQ3354A	TR	MarR	Transcription factor, MarR family contains 1 MarR,1 AsnC_trans_reg
HQ3361A	TR	Xre	Transcription factor, Xre family contains 1 HTH_XRE
HQ3394A	TR	Xre	Transcription factor, Xre family contains 1 HTH_XRE
HQ3491A	TR	AbrB	Transcription factor, AbrB family contains 1 SpoVT_AbrB
HQ3496A	TR	AbrB	Transcription factor, AbrB family contains 1 SpoVT_AbrB
HQ3551A	TR	Unclassified	Transcription factor, Unclassified contains 1 HTH_7
HQ3563A	TR	AbrB	Transcription factor, AbrB family contains 1 SpoVT_AbrB
HQ3565A	TR	TrmB	Transcription factor, TrmB family contains 1 TrmB
HQ3573A	TR	TrmB	Transcription factor, TrmB family contains 1 TrmB,1 HTH_10
HQ3575A	TR	TrmB	Transcription factor, TrmB family contains 1 TrmB
HQ3588A	TR	AbrB	Transcription factor, AbrB family contains 1 SpoVT_AbrB
HQ3596A	TR	Unclassified	Transcription factor, Unclassified contains 1 HTH_11
HQ3604A	TR	DtxR	Transcription factor, DtxR family contains 1 HTH_DTXR
HQ3606A	TR	Unclassified	Transcription factor, Unclassified contains 1 HTH_11
HQ3610A	TR	AbrB	Transcription factor, AbrB family contains 1 SpoVT_AbrB
HQ3642A	TR	ArsR	Transcription factor, ArsR family contains 1 HTH_5,1 AsnC_trans_reg
Gene	class	type	tm	P2RP description
HQ1073A:2417	HK	Hybrid	0	Histidine kinase, Hybrid contains 1 Response_reg,1 PAS_3,1 PAS_4,1 HisKA,1 HATPase_c
HQ1280A:1103	HK	Classic	0	Histidine kinase, Classic contains 1 PAS,1 HisKA,1 HATPase_c
HQ1910A:1436	HK	Classic	4	Histidine kinase, Classic contains 1 PAS_4,1 HisKA,1 HATPase_c
HQ1946A:833	RR	HxlR	0	Response regulator, HxlR family contains 1 HxlR,1 Response_reg
HQ2053A:809	HK	Classic	0	Probable incomplete histidine kinase contains 1 HATPase_c
HQ2141A:2666	HK	Hybrid	0	Histidine kinase, Hybrid contains 1 Response_reg,1 PAS,1 PAS_3,2 PAS_4,1 HisKA,1 HATPase_c
HQ2750A:1913	RR	unclassified	0	Response regulator, unclassified contains 1 Response_reg,1 HTH_10
HQ2751A:437	RR	CheY	0	Response regulator, CheY family contains 1 Response_reg
HQ2814A:1013	HK	Classic	0	Histidine kinase, Classic contains 1 PAS_4,1 HisKA,1 HATPase_c
